# Supplementary material for: CircNFIX regulates chondrogenesis and cartilage homeostasis by targeting the miR758‐3p/KDM6A axis
Source: Cell Prolif. 2022 Jul 5;55(11):e13302. doi: 10.1111/cpr.13302 (PMC9628241; doi:10.1111/cpr.13302)
Supplement: Supplementary file 1 — Table S1 Primers used for qRT‐PCR. [file CPR-55-e13302-s003.xlsx]

## Sheet: Sheet1
circNfix (divergent)	F	TCCAGCCACATCACATTG
	R	TGAACCAGGTGTAGGAGAA
circNfix (convergent)	F	TCTCCTACACCTGGTTCAA
	R	CAATGTGATGTGGCTGGA
KDM6A	F	GGACATGCTGTGTCACATCCT
	R	CTCCTGTTGGTCTCATTTGGTG
COL2A1	F	GCACCTGCAGAGACCTGAAAC
	R	GCAAGTCTCGCCAGTCTCCA
SOX9	F	GGAGATGAAATCTGTTCTGGGAATG
	R	TTGAAGGTTAACTGCTGGTGTTCTG
MMP-13	F	TCCTGATGTGGGTGAATACAATG
	R	GCCATCGTGAAGTCTGGTAAAAT
GAPDH	F	GCACCGTCAAGGCTGAGAAC
	R	TGGTGAAGACGCCAGTGGA
Divergent-GAPDH	F	GAAGGTGAAGGTCGAGTC
	R	GAAGATGGTGATGGGATTTC
>hsa-miR-34b-5p
TAGGCAGTGTCATTAGCTGATTG
>hsa-miR-449c-5p
TAGGCAGTGTATTGCTAGCGGCTGT
>hsa-miR-758-3p
TTTGTGACCTGGTCCACTAACC
>hsa-miR-3944-3p
TTCGGGCTGGCCTGCTGCTCCGG
>hsa-miR-3619-5p
TCAGCAGGCAGGCTGGTGCAGC
>hsa-miR-6746-3p
CAGCCGCCGCCTGTCTCCACAG
>hsa-miR-122-5p
TGGAGTGTGACAATGGTGTTTG
>hsa-miR-577
TAGATAAAATATTGGTACCTG
>hsa-miR-5010-5p
AGGGGGATGGCAGAGCAAAATT
>hsa-miR-574-5p
TGAGTGTGTGTGTGTGAGTGTGT
>hsa-miR-6720-5p
TTCCAGCCCTGGTAGGCGCCGCG
>hsa-miR-214-3p
ACAGCAGGCACAGACAGGCAGT
>hsa-miR-145-5p
GTCCAGTTTTCCCAGGAATCCCT
