# Supplementary material for: CircNFIX regulates chondrogenesis and cartilage homeostasis by targeting the miR758‐3p/KDM6A axis
Source: Cell Prolif. 2022 Jul 5;55(11):e13302. doi: 10.1111/cpr.13302 (PMC9628241; doi:10.1111/cpr.13302)
Supplement: Supplementary file 2 — Table S2 circRNA expression between hADSCs chondrogenesis 0‐day and 14‐day samples. [file CPR-55-e13302-s002.xlsx]

## Sheet: supplementary table2
circRNA_ID	geneID	ABC0d-Expression	ABC14d-Expression	ABC0d-TPM	ABC14d-TPM	log2 Ratio(ABC14d/ABC0d)	Up-Down-Regulation(ABC14d/ABC0d)	P-value	FDR
chr1:231930988|231954263	DISC1,	2	18	28.894	417.343	3.852	Up	2.14e-06	0.000200004
chr20:34183399|34183676	FER1L4,	2	17	28.894	394.157	3.77	Up	5.05e-06	0.000415339
chr19:22157531|22171711	ZNF208,	13	94	187.81	2179.46	3.537	Up	2.62e-26	2.25e-23
chr1:236195701|236201553	NID1,	2	14	28.894	324.6	3.49	Up	6.47e-05	0.00355654
chr1:52237742|52238395	OSBPL9,	2	14	28.894	324.6	3.49	Up	6.47e-05	0.00353598
chr6:13652891|13697128	RANBP9,	2	14	28.894	324.6	3.49	Up	6.47e-05	0.00351566
chr17:57808782|57851246	VMP1,	2	14	28.894	324.6	3.49	Up	6.47e-05	0.00349557
chr13:96409898|96416207	DNAJC3,	5	33	72.235	765.129	3.405	Up	8.17e-10	1.76e-07
chr1:108690901|108703915	SLC25A24,	4	26	57.788	602.829	3.383	Up	5.9e-08	8.2e-06
chr1:40422759|40424497	MFSD2A,	3	19	43.341	440.529	3.345	Up	4.38e-06	0.000363421
chr15:62299507|62306191	VPS13C,	7	43	101.128	996.986	3.301	Up	4.38e-12	1.25e-09
chr2:216254524|216254938	snoU13,Y_RNA,SNORD112,SNORA75,U3,SNORA48,FN1,	2	12	28.894	278.229	3.267	Up	0.000342586	0.0131181
chr2:46803226|46803795	RHOQ,	2	12	28.894	278.229	3.267	Up	0.000342586	0.0130652
chr4:151656410|151729550	LRBA,	2	12	28.894	278.229	3.267	Up	0.000342586	0.0130128
chr20:36694205|36694658	Y_RNA,U3,snoU13,SNORA26,RPRD1B,	2	11	28.894	255.043	3.142	Up	0.000778662	0.0233796
chr3:50144200|50145737	RBM5,	4	21	57.788	486.9	3.075	Up	3.43e-06	0.000292107
chr7:158662546|158669382	WDR60,	2	10	28.894	231.857	3.004	Up	0.00175232	0.0409221
chr15:90760671|90764997	SEMA4B,	2	10	28.894	231.857	3.004	Up	0.00175232	0.0408213
chr8:87540764|87544808	CPNE3,	2	10	28.894	231.857	3.004	Up	0.00175232	0.040721
chr11:61133517|61135470	TMEM138,	2	10	28.894	231.857	3.004	Up	0.00175232	0.0406212
chr11:120276827|120278532	ARHGEF12,	7	35	101.128	811.5	3.004	Up	2.64e-09	4.9e-07
chr14:30093358|30105700	PRKD1,	2	10	28.894	231.857	3.004	Up	0.00175232	0.0405219
chr1:155646339|155649303	YY1AP1,	11	55	158.916	1275.21	3.004	Up	7.36e-14	2.32e-11
chr9:101542471|101544855	ANKS6,	2	10	28.894	231.857	3.004	Up	0.00175232	0.040423
chr1:16528277|16529069	ARHGEF19,	15	74	216.704	1715.74	2.985	Up	4.77e-18	2.51e-15
chr11:17167215|17167489	PIK3C2A,	3	14	43.341	324.6	2.905	Up	0.000249036	0.0100229
chr16:29917109|29917448	ASPHD1,	14	64	202.257	1483.89	2.875	Up	3.06e-15	1.11e-12
chr1:155365250|155429689	ASH1L,	2	9	28.894	208.671	2.852	Up	0.0038984	0.0685336
chr3:149563798|149639014	RNF13,	4	18	57.788	417.343	2.852	Up	3.65e-05	0.00224198
chr5:21491430|21497305	GUSBP1,	2	9	28.894	208.671	2.852	Up	0.0038984	0.0684064
chr3:61734552|61814491	snoU13,Y_RNA,U3,SNORA25,U8,PTPRG,	2	9	28.894	208.671	2.852	Up	0.0038984	0.0682798
chr1:40306807|40323089	TRIT1,	2	9	28.894	208.671	2.852	Up	0.0038984	0.0681535
chr19:11623871|11625036	ECSIT,	2	9	28.894	208.671	2.852	Up	0.0038984	0.0680278
chr17:45695716|45697150	NPEPPS,	2	9	28.894	208.671	2.852	Up	0.0038984	0.0679025
chr2:238256450|238262046	COL6A3,	14	61	202.257	1414.33	2.806	Up	3.01e-14	1.02e-11
chr5:145144494|145205763	PRELID2,	3	13	43.341	301.414	2.798	Up	0.00054491	0.0175298
chr3:132400758|132411662	NPHP3,	3	13	43.341	301.414	2.798	Up	0.00054491	0.0174704
chr1:98144651|98187227	DPYD,	4	17	57.788	394.157	2.77	Up	7.91e-05	0.00415601
chr3:169863211|169867032	PHC3,	5	21	72.235	486.9	2.753	Up	1.17e-05	0.000867949
chr7:158566032|158591763	ESYT2,	6	25	86.681	579.643	2.741	Up	1.77e-06	0.000170968
chr10:123298106|123325218	FGFR2,	2	8	28.894	185.486	2.682	Up	0.00855696	0.110865
chr16:74949768|74950157	WDR59,	2	8	28.894	185.486	2.682	Up	0.00855696	0.110714
chr10:70497602|70502326	CCAR1,	4	16	57.788	370.971	2.682	Up	0.000169867	0.00726968
chr4:17961888|17974508	LCORL,	2	8	28.894	185.486	2.682	Up	0.00855696	0.110562
chr6:151277131|151293194	MTHFD1L,	3	12	43.341	278.229	2.682	Up	0.00117962	0.0295155
chrX:44870206|44879975	KDM6A,	2	8	28.894	185.486	2.682	Up	0.00855696	0.110412
chr8:48308936|48320523	SPIDR,	2	8	28.894	185.486	2.682	Up	0.00855696	0.110261
chr10:126370176|126384781	RP11-12J10.3,FAM53B,	3	12	43.341	278.229	2.682	Up	0.00117962	0.0294376
chr14:50942846|50943024	MAP4K5,	2	8	28.894	185.486	2.682	Up	0.00855696	0.110111
chr11:34978931|34999729	PDHX,	2	8	28.894	185.486	2.682	Up	0.00855696	0.109962
chr18:46858234|46906128	DYM,	4	15	57.788	347.786	2.589	Up	0.000361278	0.0136679
chr9:79996892|80022523	VPS13A,	6	22	86.681	510.086	2.557	Up	1.67e-05	0.0012075
chr19:24288742|24289445	ZNF254,	3	11	43.341	255.043	2.557	Up	0.00252296	0.048304
chr9:96827016|96857736	PTPDC1,	2	7	28.894	162.3	2.49	Up	0.0184857	0.158799
chr5:76745585|76760634	WDR41,	10	35	144.469	811.5	2.49	Up	8.27e-08	1.1e-05
chr3:9804598|9804897	CAMK1,	2	7	28.894	162.3	2.49	Up	0.0184857	0.158655
chr14:66028055|66096324	FUT8,	2	7	28.894	162.3	2.49	Up	0.0184857	0.158511
chr7:139818913|139820329	JHDM1D,	2	7	28.894	162.3	2.49	Up	0.0184857	0.158367
chr12:1399018|1481143	ERC1,	2	7	28.894	162.3	2.49	Up	0.0184857	0.158224
chr9:116018394|116021142	SLC31A1,	2	7	28.894	162.3	2.49	Up	0.0184857	0.158081
chr19:16790795|16793319	TMEM38A,	2	7	28.894	162.3	2.49	Up	0.0184857	0.157938
chr2:32832522|32836649	BIRC6,	2	7	28.894	162.3	2.49	Up	0.0184857	0.157796
chr3:47777524|47787483	SMARCC1,	2	7	28.894	162.3	2.49	Up	0.0184857	0.157653
chr17:1451590|1456443	PITPNA,	2	7	28.894	162.3	2.49	Up	0.0184857	0.157511
chr6:7176541|7177006	snoU13,RREB1,	2	7	28.894	162.3	2.49	Up	0.0184857	0.15737
chr5:154251290|154252211	CNOT8,	2	7	28.894	162.3	2.49	Up	0.0184857	0.157228
chr2:148730308|148739650	ORC4,	2	7	28.894	162.3	2.49	Up	0.0184857	0.157087
chr1:39835702|39838268	MACF1,	2	7	28.894	162.3	2.49	Up	0.0184857	0.156946
chr11:46105717|46113774	PHF21A,	2	7	28.894	162.3	2.49	Up	0.0184857	0.156805
chr11:89133185|89135710	NOX4,	2	7	28.894	162.3	2.49	Up	0.0184857	0.156664
chr6:105291098|105297121	HACE1,	2	7	28.894	162.3	2.49	Up	0.0184857	0.156524
chr2:209209835|209212747	PIKFYVE,	4	14	57.788	324.6	2.49	Up	0.000760164	0.0231924
chr4:40892381|40937156	APBB2,	2	7	28.894	162.3	2.49	Up	0.0184857	0.156384
chrX:16716359|16721064	CTPS2,	2	7	28.894	162.3	2.49	Up	0.0184857	0.156244
chr3:130881252|130889731	NEK11,	2	7	28.894	162.3	2.49	Up	0.0184857	0.156105
chr16:1859239|1859834	HAGH,	5	17	72.235	394.157	2.448	Up	0.00023242	0.00947512
chr19:39943996|39944161	SUPT5H,	5	17	72.235	394.157	2.448	Up	0.00023242	0.00943446
chr11:89165952|89185063	NOX4,	3	10	43.341	231.857	2.419	Up	0.0053224	0.0886255
chr10:27821436|27822923	RAB18,	6	20	86.681	463.714	2.419	Up	7.18e-05	0.00385954
chr4:54292039|54294350	FIP1L1,	3	10	43.341	231.857	2.419	Up	0.0053224	0.0884697
chr1:78177432|78181553	USP33,	3	10	43.341	231.857	2.419	Up	0.0053224	0.0883145
chr7:102038067|102040095	PRKRIP1,	4	13	57.788	301.414	2.383	Up	0.00158047	0.037092
chr13:25051839|25052414	PARP4,	5	16	72.235	370.971	2.361	Up	0.00047849	0.0162206
chr14:67812485|67814170	ATP6V1D,	5	16	72.235	370.971	2.361	Up	0.00047849	0.0161627
chr6:7181357|7189555	RREB1,	6	19	86.681	440.529	2.345	Up	0.000146808	0.0064283
chr6:107824861|107827631	SOBP,	29	89	418.96	2063.53	2.3	Up	3.18e-16	1.25e-13
chr15:49528048|49620327	GALK2,	3	9	43.341	208.671	2.267	Up	0.011052	0.12985
chr3:135979321|135980907	PCCB,	2	6	28.894	139.114	2.267	Up	0.0391762	0.278175
chr1:28233439|28233793	RPA2,	2	6	28.894	139.114	2.267	Up	0.0391762	0.277966
chr17:37880979|37882106	ERBB2,	2	6	28.894	139.114	2.267	Up	0.0391762	0.277757
chr15:85081763|85098301	UBE2Q2P1,	2	6	28.894	139.114	2.267	Up	0.0391762	0.277549
chr19:8604616|8604944	Y_RNA,MYO1F,	3	9	43.341	208.671	2.267	Up	0.011052	0.129689
chrX:54662668|54662860	snoU13,Y_RNA,U3,	4	12	57.788	278.229	2.267	Up	0.00324242	0.0606063
chr12:109540644|109541416	UNG,	2	6	28.894	139.114	2.267	Up	0.0391762	0.277342
chr3:19992298|19992553	RAB5A,	3	9	43.341	208.671	2.267	Up	0.011052	0.129529
chr2:64083440|64090062	UGP2,	2	6	28.894	139.114	2.267	Up	0.0391762	0.277134
chr1:213403840|213405598	RPS6KC1,	2	6	28.894	139.114	2.267	Up	0.0391762	0.276927
chr5:176402397|176409624	UIMC1,	2	6	28.894	139.114	2.267	Up	0.0391762	0.27672
chr2:69555403|69565697	GFPT1,	2	6	28.894	139.114	2.267	Up	0.0391762	0.276514
chr12:89860547|89866052	POC1B,	2	6	28.894	139.114	2.267	Up	0.0391762	0.276308
chr8:22451246|22452158	PDLIM2,	2	6	28.894	139.114	2.267	Up	0.0391762	0.276102
chr4:2492064|2498848	RNF4,	2	6	28.894	139.114	2.267	Up	0.0391762	0.275896
chr1:162535802|162536138	UAP1,	2	6	28.894	139.114	2.267	Up	0.0391762	0.275691
chr2:63660879|63667005	WDPCP,	3	9	43.341	208.671	2.267	Up	0.011052	0.129368
chr10:73956569|73963282	ASCC1,	2	6	28.894	139.114	2.267	Up	0.0391762	0.275486
chr6:137015278|137019820	MAP3K5,	2	6	28.894	139.114	2.267	Up	0.0391762	0.275281
chr17:600658|613853	VPS53,	2	6	28.894	139.114	2.267	Up	0.0391762	0.275077
chr3:47147487|47158244	SETD2,	2	6	28.894	139.114	2.267	Up	0.0391762	0.274873
chr10:93756126|93757508	BTAF1,	2	6	28.894	139.114	2.267	Up	0.0391762	0.274669
chr6:85448215|85457805	TBX18,	2	6	28.894	139.114	2.267	Up	0.0391762	0.274466
chr14:93275645|93282766	GOLGA5,	2	6	28.894	139.114	2.267	Up	0.0391762	0.274262
chr7:99216148|99219197	ZSCAN25,	2	6	28.894	139.114	2.267	Up	0.0391762	0.27406
chr7:158590633|158591763	ESYT2,	2	6	28.894	139.114	2.267	Up	0.0391762	0.273857
chr18:46190123|46197115	CTIF,	2	6	28.894	139.114	2.267	Up	0.0391762	0.273655
chr19:1147308|1154401	SBNO2,	2	6	28.894	139.114	2.267	Up	0.0391762	0.273453
chr3:56703728|56707753	FAM208A,	5	15	72.235	347.786	2.267	Up	0.000973796	0.0247585
chr20:23370583|23383709	NAPB,	2	6	28.894	139.114	2.267	Up	0.0391762	0.273251
chr6:43495372|43495943	XPO5,	2	6	28.894	139.114	2.267	Up	0.0391762	0.27305
chr2:127815049|127816731	BIN1,	2	6	28.894	139.114	2.267	Up	0.0391762	0.272849
chr6:111067329|111095140	CDK19,	2	6	28.894	139.114	2.267	Up	0.0391762	0.272648
chr3:48572945|48573896	PFKFB4,	2	6	28.894	139.114	2.267	Up	0.0391762	0.272447
chr14:76524985|76525716	IFT43,	2	6	28.894	139.114	2.267	Up	0.0391762	0.272247
chr14:45587231|45599993	FKBP3,	13	39	187.81	904.243	2.267	Up	8.98e-08	1.18e-05
chr14:58690340|58690574	ACTR10,	5	15	72.235	347.786	2.267	Up	0.000973796	0.0246921
chr6:160103506|160109274	SOD2,	16	47	231.15	1089.73	2.237	Up	5.8e-09	9.62e-07
chr17:79660684|79661883	HGS,	14	41	202.257	950.614	2.233	Up	5.66e-08	8.24e-06
chr2:44931422|44942492	CAMKMT,	6	17	86.681	394.157	2.185	Up	0.000594534	0.018933
chr19:13135835|13136366	NFIX,	9	25	130.022	579.643	2.156	Up	3.5e-05	0.00218945
chr9:128099297|128099870	GAPVD1,	9	25	130.022	579.643	2.156	Up	3.5e-05	0.00217504
chr3:52446827|52448603	PHF7,	4	11	57.788	255.043	2.142	Up	0.00655302	0.086321
chr1:59787208|59844509	FGGY,	16	44	231.15	1020.17	2.142	Up	4.32e-08	6.59e-06
chr11:128993341|129034322	ARHGAP32,	8	22	115.575	510.086	2.142	Up	0.000111934	0.00560145
chr1:25666965|25678184	TMEM50A,	10	27	144.469	626.014	2.115	Up	2.14e-05	0.00140849
chr6:87920169|87928449	snoU13,Y_RNA,U3,SNORA40,SNORD112,SNORD45,ZNF292,	28	75	404.513	1738.93	2.104	Up	1.49e-12	4.42e-10
chr2:203817282|203826149	CARF,	3	8	43.341	185.486	2.098	Up	0.0225326	0.187931
chr3:37291189|37315092	snoU13,Y_RNA,U3,SNORA25,GOLGA4,	3	8	43.341	185.486	2.098	Up	0.0225326	0.187765
chr10:5815805|5842668	GDI2,	3	8	43.341	185.486	2.098	Up	0.0225326	0.1876
chr1:224142179|224149975	snoU13,Y_RNA,SNORD112,SNORA51,SNORA25,SNORA72,	3	8	43.341	185.486	2.098	Up	0.0225326	0.187435
chr11:33127113|33127610	CSTF3,	3	8	43.341	185.486	2.098	Up	0.0225326	0.18727
chr5:14673751|14681716	FAM105B,	3	8	43.341	185.486	2.098	Up	0.0225326	0.187106
chr5:96058343|96066564	CAST,	3	8	43.341	185.486	2.098	Up	0.0225326	0.186942
chr7:94047811|94053755	COL1A2,	18	48	260.044	1112.91	2.098	Up	1.66e-08	2.66e-06
chr18:9931807|9937063	VAPA,	3	8	43.341	185.486	2.098	Up	0.0225326	0.186778
chr1:94953098|94972198	ABCD3,	3	8	43.341	185.486	2.098	Up	0.0225326	0.186614
chr7:158672375|158684024	WDR60,	3	8	43.341	185.486	2.098	Up	0.0225326	0.186451
chr1:41651793|41660071	snoU13,Y_RNA,SNORA77,SCARNA16,SNORA70,SNORD112,SNORA63,SCMH1,	3	8	43.341	185.486	2.098	Up	0.0225326	0.186288
chr3:51575514|51586079	snoU13,Y_RNA,U3,SNORA25,U8,RAD54L2,	3	8	43.341	185.486	2.098	Up	0.0225326	0.186125
chr1:1158624|1159348	SDF4,	14	36	202.257	834.686	2.045	Up	1.56e-06	0.000152196
chr1:247322308|247323115	ZNF124,	7	18	101.128	417.343	2.045	Up	0.000704908	0.021931
chr1:146724278|146731572	CHD1L,	4	10	57.788	231.857	2.004	Up	0.0130208	0.152226
chr18:8113484|8143777	PTPRM,	6	15	86.681	347.786	2.004	Up	0.00229462	0.0505886
chr8:124089351|124117704	TBC1D31,	6	15	86.681	347.786	2.004	Up	0.00229462	0.050471
chr10:89527430|89536184	ATAD1,	4	10	57.788	231.857	2.004	Up	0.0130208	0.152038
chr12:40422103|40442012	SLC2A13,	4	10	57.788	231.857	2.004	Up	0.0130208	0.15185
chr6:87925621|87928449	ZNF292,	123	306	1776.97	7094.83	1.997	Up	2.07e-43	4.89e-40
chr9:113703701|113735838	LPAR1,	23	57	332.279	1321.59	1.992	Up	2.79e-09	5.07e-07
chr19:13039156|13039661	FARSA,	23	56	332.279	1298.4	1.966	Up	5.23e-09	8.83e-07
chr19:45690589|45690998	AC005779.2,	7	17	101.128	394.157	1.963	Up	0.00135945	0.033571
chr7:131060183|131084192	MKLN1,	7	17	101.128	394.157	1.963	Up	0.00135945	0.0334835
chr2:26505713|26505919	HADHB,	7	17	101.128	394.157	1.963	Up	0.00135945	0.0333966
chr1:103444938|103455127	COL11A1,	12	29	173.363	672.386	1.955	Up	2.9e-05	0.00184053
chr17:28003838|28004759	SSH2,	17	41	245.597	950.614	1.953	Up	6.68e-07	7.1e-05
chr3:12353879|12434251	PPARG,	5	12	72.235	278.229	1.946	Up	0.00756352	0.098943
chr2:153431650|153437563	FMNL2,	8	19	115.575	440.529	1.93	Up	0.000806562	0.0241407
chr7:90355881|90356126	CDK14,	11	26	158.916	602.829	1.923	Up	9.08e-05	0.00469468
chr7:66177154|66177600	snoU13,Y_RNA,U3,SNORA51,KCTD7,RABGEF1,	3	7	43.341	162.3	1.905	Up	0.0449622	0.216855
chr13:49712883|49720071	FNDC3A,	3	7	43.341	162.3	1.905	Up	0.0449622	0.216744
chr9:33971649|34017187	UBAP2,	3	7	43.341	162.3	1.905	Up	0.0449622	0.216634
chr1:236187370|236201553	NID1,	3	7	43.341	162.3	1.905	Up	0.0449622	0.216524
chr7:158552177|158591763	ESYT2,	3	7	43.341	162.3	1.905	Up	0.0449622	0.216413
chr2:95814630|95819004	ZNF514,	9	21	130.022	486.9	1.905	Up	0.000479262	0.0161312
chr1:32375639|32377427	PTP4A2,	3	7	43.341	162.3	1.905	Up	0.0449622	0.216303
chr10:4872867|4950612	n/a	3	7	43.341	162.3	1.905	Up	0.0449622	0.216193
chr11:118422501|118423050	IFT46,	3	7	43.341	162.3	1.905	Up	0.0449622	0.216084
chr17:19213198|19232960	EPN2,	3	7	43.341	162.3	1.905	Up	0.0449622	0.215974
chr1:151630711|151641111	SNX27,	3	7	43.341	162.3	1.905	Up	0.0449622	0.215864
chr12:459787|463400	KDM5A,	3	7	43.341	162.3	1.905	Up	0.0449622	0.215755
chrX:53430498|53430825	SMC1A,	3	7	43.341	162.3	1.905	Up	0.0449622	0.215645
chr18:46858234|46860223	DYM,	3	7	43.341	162.3	1.905	Up	0.0449622	0.215536
chr12:19615444|19626289	AEBP2,	6	14	86.681	324.6	1.905	Up	0.00441438	0.0760496
chr19:34942886|34955036	UBA2,	4	9	57.788	208.671	1.852	Up	0.025376	0.206902
chr10:4872867|4915499	n/a	4	9	57.788	208.671	1.852	Up	0.025376	0.206724
chr2:158655939|158675071	ACVR1,	4	9	57.788	208.671	1.852	Up	0.025376	0.206546
chr5:43675613|43677908	NNT,	4	9	57.788	208.671	1.852	Up	0.025376	0.206368
chr2:234358628|234360706	DGKD,	4	9	57.788	208.671	1.852	Up	0.025376	0.206191
chr3:113207792|113225452	SPICE1,	4	9	57.788	208.671	1.852	Up	0.025376	0.206014
chr2:24181171|24207701	UBXN2A,	4	9	57.788	208.671	1.852	Up	0.025376	0.205837
chr19:40964062|40964452	BLVRB,	4	9	57.788	208.671	1.852	Up	0.025376	0.205661
chr14:68151732|68157138	RDH11,	4	9	57.788	208.671	1.852	Up	0.025376	0.205485
chr11:18424387|18425358	LDHA,	5	11	72.235	255.043	1.82	Up	0.0144984	0.168253
chr19:5653126|5654467	SAFB,	5	11	72.235	255.043	1.82	Up	0.0144984	0.168047
chr5:170610199|170632616	RANBP17,	15	33	216.704	765.129	1.82	Up	2.17e-05	0.00141578
chr15:59204762|59209198	SLTM,	31	68	447.854	1576.63	1.816	Up	1.12e-09	2.31e-07
chr8:97847201|97892233	CPQ,	6	13	86.681	301.414	1.798	Up	0.0083585	0.108592
chr6:47471016|47472494	snoU13,Y_RNA,U3,SNORA40,SNORD112,SNORD45,CD2AP,	6	13	86.681	301.414	1.798	Up	0.0083585	0.108443
chr4:140058784|140060651	ELF2,	7	15	101.128	347.786	1.782	Up	0.00485216	0.0829869
chr1:23397718|23398690	KDM1A,	7	15	101.128	347.786	1.782	Up	0.00485216	0.0828371
chr20:3925824|3955047	RNF24,	7	15	101.128	347.786	1.782	Up	0.00485216	0.0826878
chr2:173426948|173429801	PDK1,	7	15	101.128	347.786	1.782	Up	0.00485216	0.0825391
chr17:45479498|45492285	EFCAB13,	7	15	101.128	347.786	1.782	Up	0.00485216	0.0823909
chr17:78022382|78024082	CCDC40,	8	17	115.575	394.157	1.77	Up	0.00283216	0.0537883
chr22:32874968|32875262	FBXO7,	12	25	173.363	579.643	1.741	Up	0.000341408	0.0131262
chr2:227771509|227779067	RHBDD1,	18	37	260.044	857.872	1.722	Up	1.53e-05	0.00111146
chr11:73418465|73429763	RAB6A,	19	39	274.491	904.243	1.72	Up	9.15e-06	0.000686615
chr19:45767942|45769539	MARK4,	7	14	101.128	324.6	1.682	Up	0.00895674	0.114943
chr12:12788711|12788908	CREBL2,	4	8	57.788	185.486	1.682	Up	0.0483644	0.229403
chr8:38994176|39068843	ADAM32,	4	8	57.788	185.486	1.682	Up	0.0483644	0.229288
chr15:43120126|43132631	TTBK2,	5	10	72.235	231.857	1.682	Up	0.02725	0.201825
chr8:18656805|18662408	PSD3,	8	16	115.575	370.971	1.682	Up	0.00519572	0.0871296
chr15:56243574|56258744	NEDD4,	5	10	72.235	231.857	1.682	Up	0.02725	0.201667
chr1:78267016|78280916	FAM73A,	4	8	57.788	185.486	1.682	Up	0.0483644	0.229174
chr4:114452372|114469885	CAMK2D,	9	18	130.022	417.343	1.682	Up	0.00303096	0.0572192
chr17:77073512|77073946	ENGASE,	11	22	158.916	510.086	1.682	Up	0.00104483	0.0262818
chr6:7303783|7310262	SSR1,	5	10	72.235	231.857	1.682	Up	0.02725	0.201509
chr8:72964774|72988862	RP11-383H13.1,	9	18	130.022	417.343	1.682	Up	0.00303096	0.0571052
chr8:26439485|26441499	DPYSL2,	4	8	57.788	185.486	1.682	Up	0.0483644	0.229059
chr9:114341076|114348445	PTGR1,	6	12	86.681	278.229	1.682	Up	0.0155503	0.179578
chr2:70406664|70409129	C2orf42,	4	8	57.788	185.486	1.682	Up	0.0483644	0.228944
chr4:3317797|3319778	RGS12,	4	8	57.788	185.486	1.682	Up	0.0483644	0.22883
chr9:88920107|88924932	ZCCHC6,	13	26	187.81	602.829	1.682	Up	0.000364826	0.0128751
chr10:116719485|116734144	TRUB1,	4	8	57.788	185.486	1.682	Up	0.0483644	0.228715
chr4:3317797|3344780	RGS12,	8	16	115.575	370.971	1.682	Up	0.00519572	0.0869754
chr1:51926763|51930998	EPS15,	4	8	57.788	185.486	1.682	Up	0.0483644	0.228601
chr2:233651860|233660931	GIGYF2,	5	10	72.235	231.857	1.682	Up	0.02725	0.201352
chr11:34093273|34098189	CAPRIN1,	5	10	72.235	231.857	1.682	Up	0.02725	0.201195
chr7:77973095|77975360	MAGI2,	6	12	86.681	278.229	1.682	Up	0.0155503	0.179359
chr5:109049221|109065214	MAN2A1,	44	86	635.664	1993.97	1.649	Up	1.63e-10	3.66e-08
chr2:29006773|29011675	SPDYA,PPP1CB,	10	19	144.469	440.529	1.608	Up	0.00318622	0.0596738
chr17:57808782|57816308	VMP1,	19	36	274.491	834.686	1.604	Up	5.06e-05	0.00297374
chr5:10415600|10417516	MARCH6,	18	34	260.044	788.314	1.6	Up	8.48e-05	0.00440552
chr4:52729603|52752804	DCUN1D4,	8	15	115.575	347.786	1.589	Up	0.00938236	0.120079
chr14:71880665|71996087	SIPA1L1,	15	28	216.704	649.2	1.583	Up	0.000401934	0.0139249
chr8:68044186|68049838	CSPP1,	7	13	101.128	301.414	1.576	Up	0.0162467	0.17246
chr3:9711116|9712854	MTMR14,	7	13	101.128	301.414	1.576	Up	0.0162467	0.172266
chr19:52785364|52786666	ZNF766,	37	68	534.535	1576.63	1.56	Up	4.85e-08	7.28e-06
chr5:109049221|109051965	MAN2A1,	18	33	260.044	765.129	1.557	Up	0.00014755	0.00643101
chr6:45399600|45405788	RUNX2,	6	11	86.681	255.043	1.557	Up	0.0283682	0.208474
chrX:64295354|64295792	snoU13,Y_RNA,U3,	6	11	86.681	255.043	1.557	Up	0.0283682	0.208312
chr3:197557641|197566268	LRCH3,	6	11	86.681	255.043	1.557	Up	0.0283682	0.208151
chr4:148860976|148876525	ARHGAP10,	16	29	231.15	672.386	1.54	Up	0.000415758	0.0142991
chr4:140037803|140060651	ELF2,	10	18	144.469	417.343	1.53	Up	0.00563486	0.0926861
chr11:46098305|46113774	PHF21A,	59	106	852.367	2457.69	1.528	Up	2.01e-11	5.43e-09
chr9:136277419|136278041	REXO4,	39	70	563.429	1623	1.526	Up	5.16e-08	7.63e-06
chr7:34006091|34014396	BMPER,	9	16	130.022	370.971	1.513	Up	0.00966022	0.123135
chr18:9182380|9221997	ANKRD12,	51	90	736.792	2086.72	1.502	Up	1.06e-09	2.23e-07
chr7:77210744|77214898	PTPN12,	8	14	115.575	324.6	1.49	Up	0.0166528	0.175784
chr1:15964802|15970145	DDI2,	8	14	115.575	324.6	1.49	Up	0.0166528	0.175588
chr14:39648295|39648666	PNN,	16	28	231.15	649.2	1.49	Up	0.00071632	0.022213
chr7:65751498|65751696	TPST1,	36	62	520.088	1437.51	1.467	Up	6.59e-07	7.08e-05
chr19:52579297|52592255	ZNF841,	7	12	101.128	278.229	1.46	Up	0.0289066	0.211119
chr7:102039995|102047945	PRKRIP1,	7	12	101.128	278.229	1.46	Up	0.0289066	0.210956
chr1:145592633|145595220	POLR3C,	7	12	101.128	278.229	1.46	Up	0.0289066	0.210793
chr9:20923659|20933102	FOCAD,	7	12	101.128	278.229	1.46	Up	0.0289066	0.210631
chr18:21644104|21663045	TTC39C,	44	75	635.664	1738.93	1.452	Up	5.73e-08	8.21e-06
chr5:76745585|76785397	WDR41,	10	17	144.469	394.157	1.448	Up	0.00981382	0.117493
chr10:70246901|70266475	SLC25A16,	9	15	130.022	347.786	1.419	Up	0.0168252	0.145994
chr3:57569625|57570191	ARF4,	18	30	260.044	695.572	1.419	Up	0.00073512	0.0225739
chr11:68282496|68287119	PPP6R3,	9	15	130.022	347.786	1.419	Up	0.0168252	0.14586
chr1:167734820|167745403	MPZL1,	9	15	130.022	347.786	1.419	Up	0.0168252	0.145726
chr4:3088666|3109150	HTT,	17	28	245.597	649.2	1.402	Up	0.00122904	0.03051
chr7:99952766|99953427	PILRB,	14	23	202.257	533.272	1.399	Up	0.00345068	0.0639932
chr2:113057426|113057606	ZC3H6,	14	23	202.257	533.272	1.399	Up	0.00345068	0.063868
chr2:189859772|189861222	COL3A1,	2677	4379	38674.4	101530	1.392	Up	0	0
chr13:21305980|21306260	N6AMT2,	8	13	115.575	301.414	1.383	Up	0.0290042	0.211179
chr7:35050080|35058208	DPY19L1,	8	13	115.575	301.414	1.383	Up	0.0290042	0.211017
chr19:49593548|49593777	SNRNP70,	8	13	115.575	301.414	1.383	Up	0.0290042	0.210855
chr2:216259251|216259442	FN1,	8	13	115.575	301.414	1.383	Up	0.0290042	0.210693
chr18:12999420|13019205	CEP192,	13	21	187.81	486.9	1.374	Up	0.00581772	0.0951972
chrX:139865340|139866824	snoU13,U3,5S_rRNA,	23	37	332.279	857.872	1.368	Up	0.000267854	0.0106444
chr11:3416943|3418636	TSSC2,	20	32	288.938	741.943	1.361	Up	0.000737638	0.0225779
chr6:76344423|76388643	SENP6,	10	16	144.469	370.971	1.361	Up	0.0168118	0.146011
chr19:41242891|41243674	ITPKC,	27	43	390.066	996.986	1.354	Up	9.78e-05	0.00497464
chr18:9583115|9595151	PPP4R1,	17	27	245.597	626.014	1.35	Up	0.00205192	0.0469905
chr7:65705312|65713633	snoU13,Y_RNA,U3,SNORA51,TPST1,	12	19	173.363	440.529	1.345	Up	0.00983026	0.117541
chr11:86778736|86802437	TMEM135,	12	19	173.363	440.529	1.345	Up	0.00983026	0.117392
chr2:168920010|168986268	STK39,	31	49	447.854	1136.1	1.343	Up	3.59e-05	0.00222079
chrUn_gl000220:118066|118410	n/a	14	22	202.257	510.086	1.335	Up	0.00578704	0.095024
chr3:119222379|119236162	TIMMDC1,	14	22	202.257	510.086	1.335	Up	0.00578704	0.0948593
chr3:73651505|73657835	PDZRN3,	9	14	130.022	324.6	1.32	Up	0.0287702	0.210773
chr3:174241203|174271547	snoU13,Y_RNA,SNORA25,U8,NAALADL2,	9	14	130.022	324.6	1.32	Up	0.0287702	0.21061
chr12:51467606|51467865	CSRNP2,	9	14	130.022	324.6	1.32	Up	0.0287702	0.210447
chr14:53138348|53138589	ERO1L,	9	14	130.022	324.6	1.32	Up	0.0287702	0.210285
chr3:157839892|157841780	RSRC1,	38	59	548.982	1367.96	1.317	Up	8e-06	0.000610029
chr1:14057495|14068652	PRDM2,	22	34	317.832	788.314	1.311	Up	0.00072725	0.022405
chr2:189854132|189855766	COL3A1,	11	17	158.916	394.157	1.311	Up	0.0166521	0.175973
chr6:163876311|163956157	QKI,	13	20	187.81	463.714	1.304	Up	0.00972768	0.116609
chr10:4872867|4951798	n/a	26	40	375.619	927.429	1.304	Up	0.000262524	0.0104766
chr7:64004085|64004810	ZNF680,	28	43	404.513	996.986	1.301	Up	0.00015823	0.0068335
chr3:125567073|125567290	snoU13,Y_RNA,U3,SNORA25,U8,RP11-379B18.5,ENPP7P4,	23	35	332.279	811.5	1.288	Up	0.000718186	0.0221981
chr14:23395342|23396869	PRMT5,	10	15	144.469	347.786	1.267	Up	0.0282892	0.208217
chr1:28116073|28120143	STX12,	8	12	115.575	278.229	1.267	Up	0.0494786	0.233517
chr11:120276827|120280159	ARHGEF12,	8	12	115.575	278.229	1.267	Up	0.0494786	0.233401
chr12:109509417|109511337	USP30,	8	12	115.575	278.229	1.267	Up	0.0494786	0.233284
chr1:22041882|22048257	USP48,	8	12	115.575	278.229	1.267	Up	0.0494786	0.233168
chr12:42604157|42604421	YAF2,	8	12	115.575	278.229	1.267	Up	0.0494786	0.233052
chr13:96375496|96377506	DNAJC3,	14	21	202.257	486.9	1.267	Up	0.00957022	0.122153
chr12:65604706|65612399	LEMD3,	10	15	144.469	347.786	1.267	Up	0.0282892	0.208055
chr16:11873022|11876244	ZC3H7A,	8	12	115.575	278.229	1.267	Up	0.0494786	0.232936
chr21:36206707|36231875	RUNX1,	27	40	390.066	927.429	1.25	Up	0.000416584	0.0142755
chr3:129546646|129551669	TMCC1,	17	25	245.597	579.643	1.239	Up	0.00551752	0.091232
chr5:134076753|134079742	CAMLG,	32	47	462.301	1089.73	1.237	Up	0.000148106	0.00642563
chr9:33960824|33973235	UBAP2,	28	41	404.513	950.614	1.233	Up	0.000408086	0.0140864
chr1:169947226|170001116	KIFAP3,	11	16	158.916	370.971	1.223	Up	0.0276268	0.203818
chr3:119222379|119232566	TIMMDC1,	31	45	447.854	1043.36	1.22	Up	0.000240204	0.00970876
chr19:8520289|8528570	HNRNPM,	27	39	390.066	904.243	1.213	Up	0.000663832	0.0208589
chr11:77330651|77340944	CLNS1A,	9	13	130.022	301.414	1.213	Up	0.0482176	0.228822
chr10:99196174|99197507	EXOSC1,	18	26	260.044	602.829	1.213	Up	0.00538622	0.0892169
chr1:154207067|154207767	UBAP2L,	34	49	491.195	1136.1	1.21	Up	0.000141543	0.00628502
chr8:42812237|42819617	HOOK3,	30	43	433.407	996.986	1.202	Up	0.000389126	0.0136309
chr8:30332295|30336893	RBPMS,	21	30	303.385	695.572	1.197	Up	0.00311004	0.0583626
chr6:82920531|82922510	IBTK,	35	50	505.642	1159.29	1.197	Up	0.000138017	0.00652684
chr12:121220458|121222396	SPPL3,	14	20	202.257	463.714	1.197	Up	0.0155926	0.179628
chr9:114148657|114154104	KIAA0368,	33	47	476.748	1089.73	1.193	Up	0.000228486	0.00935507
chr14:23378692|23380612	RBM23,	75	105	1083.52	2434.5	1.168	Up	6.34e-08	8.69e-06
chr11:57258697|57259335	SLC43A1,	10	14	144.469	324.6	1.168	Up	0.0466878	0.221896
chr16:74491772|74493687	GLG1,	10	14	144.469	324.6	1.168	Up	0.0466878	0.221785
chr12:42604157|42604482	YAF2,	13	18	187.81	417.343	1.152	Up	0.0259498	0.192346
chr19:47767860|47768203	CCDC9,	55	76	794.58	1762.12	1.149	Up	5.54e-06	0.000451357
chr8:103372299|103373854	UBR5,	40	55	577.876	1275.21	1.142	Up	0.000119117	0.0059295
chr13:42439872|42442613	VWA8,	19	26	274.491	602.829	1.135	Up	0.00830546	0.108051
chr15:75219107|75221573	COX5A,	11	15	158.916	347.786	1.13	Up	0.0449838	0.21553
chr1:146757975|146759412	CHD1L,	11	15	158.916	347.786	1.13	Up	0.0449838	0.215421
chr4:37633007|37640126	RELL1,	25	34	361.173	788.314	1.126	Up	0.00273808	0.0523167
chr1:44773982|44804994	ERI3,	23	31	332.279	718.757	1.113	Up	0.00458418	0.0788312
chr20:21346059|21349228	XRN2,	15	20	216.704	463.714	1.098	Up	0.024024	0.196726
chr21:40600426|40601362	BRWD1,	16	21	231.15	486.9	1.075	Up	0.0230244	0.190022
chr15:93467551|93472321	CHD2,	13	17	187.81	394.157	1.069	Up	0.04131	0.285816
chr2:61749746|61761038	XPO1,	74	96	1069.07	2225.83	1.058	Up	1.84e-06	0.000175399
chr22:41349559|41363888	RBX1,	14	18	202.257	417.343	1.045	Up	0.039428	0.273796
chr7:140055468|140058585	SLC37A3,	39	50	563.429	1159.29	1.041	Up	0.000668376	0.0209321
chr20:32207323|32211102	CBFA2T2,	18	23	260.044	533.272	1.036	Up	0.0210238	0.176592
chr17:42160913|42161222	HDAC5,	27	34	390.066	788.314	1.015	Up	0.00591928	0.0966918
chr1:59805630|59844509	FGGY,	25	31	361.173	718.757	0.993	Up	0.00983284	0.117275
chr14:20811288|20811534	RPPH1,	42	52	606.77	1205.66	0.991	Up	0.0008701	0.0247874
chr9:113734353|113735838	LPAR1,	122	151	1762.52	3501.04	0.99	Up	1.53e-08	2.49e-06
chr21:47768926|47769734	PCNT,	34	42	491.195	973.8	0.987	Up	0.00282134	0.0536906
chr5:95091100|95099324	RHOBTB3,	141	174	2037.01	4034.32	0.986	Up	1.44e-09	2.78e-07
chr19:1271328|1272050	CIRBP,	26	32	375.619	741.943	0.982	Up	0.00935314	0.119867
chr2:227729320|227779067	RHBDD1,	31	38	447.854	881.057	0.976	Up	0.00487078	0.0825588
chr12:70193989|70195501	RAB3IP,	18	22	260.044	510.086	0.972	Up	0.0321648	0.232402
chr12:24985657|24989530	BCAT1,	33	40	476.748	927.429	0.96	Up	0.00440152	0.0759664
chr8:42924698|42927450	FNTA,RP11-598P20.5,	19	23	274.491	533.272	0.958	Up	0.030478	0.22072
chr1:179972309|179975702	CEP350,	24	28	346.726	649.2	0.905	Up	0.0230448	0.190024
chr6:42941741|42942776	PEX6,	18	21	260.044	486.9	0.905	Up	0.048445	0.228868
chr2:225400245|225422573	CUL3,	25	29	361.173	672.386	0.897	Up	0.0217604	0.181811
chr2:106774514|106782539	UXS1,	19	22	274.491	510.086	0.894	Up	0.0456512	0.217516
chr2:61749746|61753656	XPO1,	108	125	1560.27	2898.22	0.893	Up	2.35e-06	0.000216184
chr2:64083440|64085070	UGP2,	26	30	375.619	695.572	0.889	Up	0.0205408	0.173151
chr16:53907698|53922863	FTO,	48	55	693.451	1275.21	0.879	Up	0.00196688	0.0451522
chr17:58013576|58013902	RPS6KB1,	28	32	404.513	741.943	0.875	Up	0.0182879	0.157386
chr3:51575514|51624575	RAD54L2,	23	26	332.279	602.829	0.859	Up	0.0358784	0.256685
chr11:65661485|65664477	FOSL1,	42	47	606.77	1089.73	0.845	Up	0.00563404	0.0928341
chr19:5604594|5604947	SAFB2,	71	79	1025.73	1831.67	0.837	Up	0.000383642	0.0134888
chr3:195415404|195416309	LINC00969,	67	74	967.942	1715.74	0.826	Up	0.000674136	0.0210428
chr7:128845044|128846428	SMO,	24	26	346.726	602.829	0.798	Up	0.0487966	0.230414
chr19:18648411|18649243	FKBP8,	27	29	390.066	672.386	0.786	Up	0.040272	0.279042
chr9:33971649|33973235	UBAP2,	240	257	3467.26	5958.73	0.781	Up	1.73e-09	3.27e-07
chr8:38287200|38287466	FGFR1,	71	75	1025.73	1738.93	0.762	Up	0.00142016	0.0335797
chr4:148743878|148744108	ARHGAP10,	61	63	881.261	1460.7	0.729	Up	0.00484562	0.0830251
chr17:48266529|48266899	COL1A1,	64	66	924.602	1530.26	0.727	Up	0.00403668	0.0701818
chr14:102506573|102507010	DYNC1H1,	110	109	1589.16	2527.24	0.669	Up	0.000607138	0.0192695
chr3:171830242|171851336	FNDC3B,	55	54	794.58	1252.03	0.656	Up	0.0173492	0.14999
chr4:144464662|144465125	SMARCA5,	110	106	1589.16	2457.69	0.629	Up	0.00137685	0.0337364
chr3:196118684|196129890	UBXN7,	177	169	2557.1	3918.39	0.616	Up	7.58e-05	0.00404936
chr1:247318868|247323115	Y_RNA,ZNF124,	85	80	1227.99	1854.86	0.595	Up	0.00809488	0.105602
chr2:36623757|36669878	CRIM1,	163	7	2354.84	162.3	-3.859	Down	6.29e-26	4.96e-23
chr9:35546427|35548532	RUSC2,	44	2	635.664	46.371	-3.777	Down	1.17e-07	1.52e-05
chr6:73005640|73043538	RIMS1,	50	3	722.345	69.557	-3.376	Down	5.77e-08	8.15e-06
chr2:40655613|40657444	SLC8A1,	232	15	3351.68	347.786	-3.269	Down	5.17e-32	5.43e-29
chr19:38609946|38610522	SIPA1L3,	30	2	433.407	46.371	-3.224	Down	5.19e-05	0.0030279
chr14:20811283|20811529	RPPH1,	495	36	7151.22	834.686	-3.099	Down	1.23e-63	3.89e-60
chr16:47531310|47549512	PHKB,	27	2	390.066	46.371	-3.072	Down	0.000184591	0.00782896
chr2:36623757|36691798	CRIM1,	65	5	939.049	115.929	-3.018	Down	3.22e-09	5.64e-07
chr7:148851037|148851432	ZNF398,	39	3	563.429	69.557	-3.018	Down	6.07e-06	0.000490561
chr7:73114708|73115261	STX1A,	26	2	375.619	46.371	-3.018	Down	0.00028073	0.0111094
chr10:126727566|126799662	CTBP2,	25	2	361.173	46.371	-2.961	Down	0.000426012	0.0144936
chr1:82302570|82372915	LPHN2,	24	2	346.726	46.371	-2.903	Down	0.000644974	0.0204019
chr5:36982267|36986403	Y_RNA,RPS23P5,U8,snoU13,SNORA40,SNORA18,U3,NIPBL,	24	2	346.726	46.371	-2.903	Down	0.000644974	0.0203339
chrY:13688616|13851691	n/a	36	3	520.088	69.557	-2.902	Down	2.1e-05	0.00138717
chr5:142264863|142311690	ARHGAP26,	32	3	462.301	69.557	-2.733	Down	0.000106821	0.00540275
chr3:27490142|27493989	SLC4A7,	32	3	462.301	69.557	-2.733	Down	0.000106821	0.00537402
chr17:73238417|73239651	GGA3,	21	2	303.385	46.371	-2.71	Down	0.0022033	0.0503353
chr4:189376517|189407019	LINC01060,	21	2	303.385	46.371	-2.71	Down	0.0022033	0.050214
chr17:80521230|80526077	FOXK2,	50	5	722.345	115.929	-2.639	Down	1.4e-06	0.00013806
chr5:56160561|56161804	MAP3K1,	20	2	288.938	46.371	-2.639	Down	0.00329866	0.0614148
chr16:29845054|29845387	MVP,	49	5	707.898	115.929	-2.61	Down	2.08e-06	0.000196558
chr14:75016566|75022396	LTBP2,	19	2	274.491	46.371	-2.565	Down	0.00492194	0.0832768
chr5:74041503|74046492	GFM2,	19	2	274.491	46.371	-2.565	Down	0.00492194	0.0831281
chr9:131271155|131277918	GLE1,	19	2	274.491	46.371	-2.565	Down	0.00492194	0.0829799
chr18:8718422|8720494	SOGA2,	127	14	1834.76	324.6	-2.499	Down	3.48e-14	1.14e-11
chr17:62587202|62602758	SMURF2,	18	2	260.044	46.371	-2.487	Down	0.00731716	0.096119
chr13:52971367|52972329	THSD1,	27	3	390.066	69.557	-2.487	Down	0.000776912	0.0236271
chr4:108603171|108622441	PAPSS1,	27	3	390.066	69.557	-2.487	Down	0.000776912	0.0235514
chr7:98988516|98988876	ARPC1B,	27	3	390.066	69.557	-2.487	Down	0.000776912	0.0234761
chr22:46096162|46136418	ATXN10,	27	3	390.066	69.557	-2.487	Down	0.000776912	0.0234014
chr1:94032836|94033408	BCAR3,	26	3	375.619	69.557	-2.433	Down	0.00114599	0.02875
chr7:157174940|157178305	DNAJB6,	17	2	245.597	46.371	-2.405	Down	0.0108346	0.128413
chr7:155465561|155473602	RBM33,	34	4	491.195	92.743	-2.405	Down	0.00018683	0.00788856
chr6:17665470|17669777	NUP153,	17	2	245.597	46.371	-2.405	Down	0.0108346	0.128252
chr19:38631824|38633350	SIPA1L3,	17	2	245.597	46.371	-2.405	Down	0.0108346	0.128092
chr11:33307959|33309057	HIPK3,	699	85	10098.4	1970.79	-2.357	Down	2.38e-67	1.12e-63
chr3:167754624|167759262	GOLIM4,	16	2	231.15	46.371	-2.318	Down	0.0159728	0.170316
chr11:1307232|1317024	TOLLIP,	32	4	462.301	92.743	-2.318	Down	0.000399692	0.0139494
chr9:80409379|80412564	GNAQ,	16	2	231.15	46.371	-2.318	Down	0.0159728	0.170124
chr18:8714137|8720494	Y_RNA,snoU13,SNORD112,U3,SOGA2,	32	4	462.301	92.743	-2.318	Down	0.000399692	0.0138981
chr15:63824846|63855207	USP3,	16	2	231.15	46.371	-2.318	Down	0.0159728	0.169933
chr1:176524543|176526377	PAPPA2,	24	3	346.726	69.557	-2.318	Down	0.00246966	0.0473794
chr1:198201683|198233365	NEK7,	16	2	231.15	46.371	-2.318	Down	0.0159728	0.169742
chr17:20107646|20109225	SPECC1,	143	18	2065.91	417.343	-2.307	Down	1.45e-14	5.08e-12
chr2:36668401|36669878	CRIM1,	156	20	2253.72	463.714	-2.281	Down	1.4e-15	5.31e-13
chr8:122640954|122641580	HAS2,	226	29	3265	672.386	-2.28	Down	5.88e-22	3.71e-19
chr1:246021798|246093239	SMYD3,	70	9	1011.28	208.671	-2.277	Down	1.21e-07	1.55e-05
chr11:120345269|120348235	ARHGEF12,	31	4	447.854	92.743	-2.272	Down	0.000582176	0.0186021
chr1:155823067|155823597	GON4L,	62	8	895.708	185.486	-2.272	Down	6.98e-07	7.33e-05
chr4:187627717|187630999	FAT1,	294	38	4247.39	881.057	-2.269	Down	5.37e-28	5.08e-25
chr7:40027198|40027857	CDK13,	23	3	332.279	69.557	-2.256	Down	0.00360662	0.0663646
chr11:63426233|63426724	ATL3,	15	2	216.704	46.371	-2.224	Down	0.0234346	0.19307
chr7:99621042|99621930	ZKSCAN1,	90	12	1300.22	278.229	-2.224	Down	2.84e-09	5.08e-07
chr2:191765290|191769893	GLS,	15	2	216.704	46.371	-2.224	Down	0.0234346	0.192902
chr3:57276884|57301820	APPL1,	15	2	216.704	46.371	-2.224	Down	0.0234346	0.192734
chr6:150147400|150174296	LRP11,	15	2	216.704	46.371	-2.224	Down	0.0234346	0.192567
chr19:47421745|47440665	Y_RNA,snoU13,	15	2	216.704	46.371	-2.224	Down	0.0234346	0.1924
chr17:48271491|48272189	COL1A1,	15	2	216.704	46.371	-2.224	Down	0.0234346	0.192233
chr10:31644076|31676727	ZEB1,	15	2	216.704	46.371	-2.224	Down	0.0234346	0.192066
chr18:74561482|74593468	ZNF236,	22	3	317.832	69.557	-2.192	Down	0.00524696	0.087678
chr2:36615115|36623930	snoU13,Y_RNA,SNORA51,SNORA40,SNORD112,CRIM1,	22	3	317.832	69.557	-2.192	Down	0.00524696	0.0875234
chr9:33953283|33963789	UBAP2,	29	4	418.96	92.743	-2.176	Down	0.00122395	0.0304635
chr2:100078958|100081447	REV1,	36	5	520.088	115.929	-2.166	Down	0.00029254	0.0115285
chr6:42559889|42562042	UBR2,	114	16	1646.95	370.971	-2.15	Down	5.09e-11	1.27e-08
chr19:46024580|46026076	VASP,	14	2	202.257	46.371	-2.125	Down	0.0342004	0.246545
chr1:178252699|178269253	RASAL2,	14	2	202.257	46.371	-2.125	Down	0.0342004	0.246357
chr19:2213538|2214595	DOT1L,	14	2	202.257	46.371	-2.125	Down	0.0342004	0.24617
chr17:43552466|43553092	PLEKHM1,	21	3	303.385	69.557	-2.125	Down	0.0076022	0.0993116
chr16:11988811|11990642	GSPT1,	28	4	404.513	92.743	-2.125	Down	0.00176601	0.0406397
chr15:63845914|63855207	USP3,	14	2	202.257	46.371	-2.125	Down	0.0342004	0.245983
chr1:149931603|149936274	OTUD7B,	14	2	202.257	46.371	-2.125	Down	0.0342004	0.245796
chr5:80071513|80088663	MSH3,	14	2	202.257	46.371	-2.125	Down	0.0342004	0.245609
chr2:172782047|172809519	HAT1,	14	2	202.257	46.371	-2.125	Down	0.0342004	0.245423
chr9:86297866|86301070	UBQLN1,	14	2	202.257	46.371	-2.125	Down	0.0342004	0.245237
chr1:156303338|156304709	CCT3,	55	8	794.58	185.486	-2.099	Down	8.87e-06	0.000670783
chr2:26587170|26598016	EPT1,	20	3	288.938	69.557	-2.054	Down	0.0109662	0.129486
chr9:132719639|132720832	FNBP1,	20	3	288.938	69.557	-2.054	Down	0.0109662	0.129325
chr1:35824526|35827390	ZMYM4,	20	3	288.938	69.557	-2.054	Down	0.0109662	0.129164
chr16:354304|364683	AXIN1,	20	3	288.938	69.557	-2.054	Down	0.0109662	0.129003
chr16:3900298|3901010	CREBBP,	86	13	1242.43	301.414	-2.043	Down	3.65e-08	5.65e-06
chr1:155582209|155717687	MSTO1,	26	4	375.619	92.743	-2.018	Down	0.00363722	0.0665393
chr2:203921150|203922176	NBEAL1,	13	2	187.81	46.371	-2.018	Down	0.0496184	0.233478
chr1:52959283|52975384	ZCCHC11,	13	2	187.81	46.371	-2.018	Down	0.0496184	0.233362
chr22:40948110|40990739	MKL1,	13	2	187.81	46.371	-2.018	Down	0.0496184	0.233246
chr6:90461150|90472249	MDN1,	13	2	187.81	46.371	-2.018	Down	0.0496184	0.23313
chr11:18312989|18313566	HPS5,	13	2	187.81	46.371	-2.018	Down	0.0496184	0.233014
chr2:242282407|242287606	SEPT2,	13	2	187.81	46.371	-2.018	Down	0.0496184	0.232899
chr10:128768966|128788867	DOCK1,	38	6	548.982	139.114	-1.98	Down	0.000423012	0.0144435
chr16:88694030|88695262	ZC3H18,	19	3	274.491	69.557	-1.98	Down	0.0157438	0.18093
chr10:126631026|126631876	ZRANB1,	25	4	361.173	92.743	-1.961	Down	0.0051895	0.0871799
chr7:137586100|137600758	CREB3L2,	56	9	809.026	208.671	-1.955	Down	1.81e-05	0.00128419
chr12:116534474|116549317	MED13L,	31	5	447.854	115.929	-1.95	Down	0.00175009	0.0409711
chr5:16779654|16783578	MYO10,	67	11	967.942	255.043	-1.924	Down	3.19e-06	0.000274093
chr10:99196948|99197507	EXOSC1,	24	4	346.726	92.743	-1.902	Down	0.00737306	0.096719
chr3:71542577|71551139	snoU13,Y_RNA,U3,SNORA25,U8,FOXP1,	24	4	346.726	92.743	-1.902	Down	0.00737306	0.096585
chr1:245530136|245583047	KIF26B,	18	3	260.044	69.557	-1.902	Down	0.022487	0.187716
chr13:21742127|21742538	SKA3,	36	6	520.088	139.114	-1.902	Down	0.000846372	0.0251729
chr6:79752560|79770535	PHIP,	29	5	418.96	115.929	-1.854	Down	0.0034949	0.0645601
chr5:64466444|64492978	ADAMTS6,	58	10	837.92	231.857	-1.854	Down	2.48e-05	0.0015926
chr7:6854395|6862991	CCZ1B,	29	5	418.96	115.929	-1.854	Down	0.0034949	0.0644342
chr1:215342542|215345526	KCNK2,	58	10	837.92	231.857	-1.854	Down	2.48e-05	0.00158184
chr10:105382227|105420872	SH3PXD2A,	460	80	6645.57	1854.86	-1.841	Down	2.19e-33	2.59e-30
chr2:15629018|15651474	NBAS,	23	4	332.279	92.743	-1.841	Down	0.0104284	0.123753
chr4:186168448|186188309	SNX25,	228	40	3293.89	927.429	-1.828	Down	3.92e-17	1.95e-14
chr3:98568305|98600611	DCBLD2,	74	13	1069.07	301.414	-1.827	Down	2.16e-06	0.000199957
chr2:242572332|242573494	THAP4,	17	3	245.597	69.557	-1.82	Down	0.0319392	0.231125
chr16:89371614|89383486	ANKRD11,	17	3	245.597	69.557	-1.82	Down	0.0319392	0.230949
chr20:30954187|30956926	ASXL1,	497	88	7180.11	2040.34	-1.815	Down	2.64e-35	4.15e-32
chr2:191765290|191789319	GLS,	283	51	4088.47	1182.47	-1.79	Down	2.22e-20	1.24e-17
chr8:109462052|109468159	EMC2,	33	6	476.748	139.114	-1.777	Down	0.00233676	0.0512786
chr21:37619815|37620866	DOPEY2,	22	4	317.832	92.743	-1.777	Down	0.0146789	0.169931
chr10:3160974|3162236	PFKP,	27	5	390.066	115.929	-1.75	Down	0.0068689	0.0903561
chr18:12366964|12371690	AFG3L2,	16	3	231.15	69.557	-1.733	Down	0.0450892	0.215817
chr2:32602656|32620661	BIRC6,	16	3	231.15	69.557	-1.733	Down	0.0450892	0.215707
chr2:69585461|69590802	GFPT1,	16	3	231.15	69.557	-1.733	Down	0.0450892	0.215598
chr5:179665332|179668155	MAPK9,	16	3	231.15	69.557	-1.733	Down	0.0450892	0.215489
chr12:111947353|111948386	ATXN2,	16	3	231.15	69.557	-1.733	Down	0.0450892	0.215381
chr1:176563660|176564731	PAPPA2,	16	3	231.15	69.557	-1.733	Down	0.0450892	0.215272
chr9:110062422|110074018	RAD23B,	16	3	231.15	69.557	-1.733	Down	0.0450892	0.215163
chr22:36737415|36745300	MYH9,	16	3	231.15	69.557	-1.733	Down	0.0450892	0.215055
chr5:137904614|137906830	HSPA9,	32	6	462.301	139.114	-1.733	Down	0.0032545	0.0607122
chr7:66236870|66240380	KCTD7,RABGEF1,	16	3	231.15	69.557	-1.733	Down	0.0450892	0.214946
chr10:13169745|13178897	OPTN,	37	7	534.535	162.3	-1.72	Down	0.00155618	0.0366128
chr22:41738533|41739580	ZC3H7B,	21	4	303.385	92.743	-1.71	Down	0.020556	0.173124
chr7:101870647|101870949	CUX1,	21	4	303.385	92.743	-1.71	Down	0.020556	0.17297
chr10:70719562|70720005	DDX21,	21	4	303.385	92.743	-1.71	Down	0.020556	0.172817
chr2:240929491|240946787	NDUFA10,	26	5	375.619	115.929	-1.696	Down	0.00956672	0.122273
chr9:112898407|112900819	AKAP2,PALM2-AKAP2,	20	4	288.938	92.743	-1.639	Down	0.0286274	0.20989
chr13:76287318|76301234	LMO7,RP11-29G8.3,	35	7	505.642	162.3	-1.639	Down	0.0029662	0.0561086
chr4:189397852|189407019	LINC01060,	70	14	1011.28	324.6	-1.639	Down	1.91e-05	0.00134811
chr5:34793378|34796132	Y_RNA,RPS23P5,U8,snoU13,SNORA40,SNORA18,RAI14,	40	8	577.876	185.486	-1.639	Down	0.00142217	0.0335433
chr12:69983265|69987393	CCT2,	34	7	491.195	162.3	-1.598	Down	0.00407204	0.0705373
chr4:10099335|10105610	WDR1,	96	20	1386.9	463.714	-1.581	Down	9.51e-07	9.88e-05
chr21:38792601|38845182	DYRK1A,	24	5	346.726	115.929	-1.581	Down	0.0182909	0.157268
chr5:135483521|135489852	SMAD5,	43	9	621.217	208.671	-1.574	Down	0.00128184	0.0317373
chr16:17352845|17353355	XYLT1,	19	4	274.491	92.743	-1.565	Down	0.039632	0.275011
chr16:583946|586142	CAPN15,	19	4	274.491	92.743	-1.565	Down	0.039632	0.274809
chr3:196831774|196846401	DLG1,	33	7	476.748	162.3	-1.555	Down	0.00556778	0.0919024
chr3:11399892|11468400	ATG7,	37	8	534.535	185.486	-1.527	Down	0.0036225	0.0665274
chr1:1735858|1737977	GNB1,	37	8	534.535	185.486	-1.527	Down	0.0036225	0.0663985
chr3:170077487|170079217	SKIL,	23	5	332.279	115.929	-1.519	Down	0.0250938	0.205132
chr15:41036245|41037457	RMDN3,	23	5	332.279	115.929	-1.519	Down	0.0250938	0.204954
chr14:103915256|103923549	MARK3,	23	5	332.279	115.929	-1.519	Down	0.0250938	0.204778
chr10:909683|910210	LARP4B,	49	11	707.898	255.043	-1.473	Down	0.00101116	0.0255028
chr2:224862832|224866639	SERPINE2,	98	22	1415.8	510.086	-1.473	Down	2.51e-06	0.000228294
chr3:47466975|47470160	SCAP,	22	5	317.832	115.929	-1.455	Down	0.0342316	0.245275
chr1:167935867|167944253	DCAF6,	22	5	317.832	115.929	-1.455	Down	0.0342316	0.245089
chr13:76287318|76335174	LMO7,RP11-29G8.3,	87	20	1256.88	463.714	-1.439	Down	1.35e-05	0.000987713
chr1:222087104|222092054	RP11-815M8.1,	26	6	375.619	139.114	-1.433	Down	0.021707	0.181847
chr12:78443773|78452895	NAV3,	26	6	375.619	139.114	-1.433	Down	0.021707	0.181686
chr1:246078832|246093239	SMYD3,	59	14	852.367	324.6	-1.393	Down	0.000509244	0.0170795
chr9:33956077|33963789	UBAP2,	21	5	303.385	115.929	-1.388	Down	0.0464148	0.221043
chr12:116674626|116675510	Y_RNA,snoU13,SNORA70,MED13L,	21	5	303.385	115.929	-1.388	Down	0.0464148	0.220932
chr16:1675974|1682366	CRAMP1L,	21	5	303.385	115.929	-1.388	Down	0.0464148	0.220821
chr12:93192668|93192862	EEA1,	21	5	303.385	115.929	-1.388	Down	0.0464148	0.220709
chr8:131370263|131374017	ASAP1,	46	11	664.557	255.043	-1.382	Down	0.00242316	0.0530515
chr17:75398141|75398785	SEPT9,	71	17	1025.73	394.157	-1.38	Down	0.000144906	0.0063745
chr11:12785726|12785981	TEAD1,	125	30	1805.86	695.572	-1.376	Down	3.98e-07	4.53e-05
chr3:111632166|111639266	PHLDB2,	110	27	1589.16	626.014	-1.344	Down	3.08e-06	0.000267293
chr21:30693542|30702014	BACH1,	73	18	1054.62	417.343	-1.337	Down	0.000166503	0.00715811
chr2:9083316|9098771	MBOAT2,	89	22	1285.77	510.086	-1.334	Down	3.16e-05	0.00199424
chr5:14316622|14336836	TRIO,	113	28	1632.5	649.2	-1.33	Down	2.68e-06	0.000239512
chr11:9451221|9452550	IPO7,	36	9	520.088	208.671	-1.318	Down	0.0102031	0.121538
chr18:19345733|19359646	MIB1,	36	9	520.088	208.671	-1.318	Down	0.0102031	0.121385
chr11:61205097|61205585	RP11-286N22.8,SDHAF2,	48	12	693.451	278.229	-1.318	Down	0.00277218	0.0528614
chr4:7870349|7873807	AFAP1,	83	21	1199.09	486.9	-1.3	Down	8.23e-05	0.00430146
chr6:4891947|4892613	CDYL,	495	127	7151.22	2944.59	-1.28	Down	6.53e-22	3.86e-19
chr19:58904343|58904854	RPS5,	31	8	447.854	185.486	-1.272	Down	0.02106	0.17674
chr12:96692647|96694138	CDK17,	34	9	491.195	208.671	-1.235	Down	0.0177838	0.153606
chrX:154645236|154649223	n/a	30	8	433.407	185.486	-1.224	Down	0.027779	0.204781
chr11:117023157|117034608	PAFAH1B2,	67	18	967.942	417.343	-1.214	Down	0.000830568	0.0247808
chr7:90233532|90252857	snoU13,Y_RNA,U3,SNORA51,CDK14,	26	7	375.619	162.3	-1.211	Down	0.043678	0.211092
chr2:208841375|208842310	PLEKHM3,	37	10	534.535	231.857	-1.205	Down	0.0149922	0.173345
chr5:60768508|60790237	ZSWIM6,	55	15	794.58	347.786	-1.192	Down	0.00294318	0.0557848
chr2:191774989|191778090	GLS,	29	8	418.96	185.486	-1.176	Down	0.0364476	0.26056
chr10:126370176|126370948	RP11-12J10.3,FAM53B,	32	9	462.301	208.671	-1.148	Down	0.030409	0.220559
chr11:13435077|13466728	BTBD10,	32	9	462.301	208.671	-1.148	Down	0.030409	0.22039
chr6:16326625|16328701	ATXN1,	39	11	563.429	255.043	-1.143	Down	0.0163889	0.173579
chr22:34157358|34252790	LARGE,	39	11	563.429	255.043	-1.143	Down	0.0163889	0.173385
chr10:70227880|70229920	DNA2,	28	8	404.513	185.486	-1.125	Down	0.0475554	0.225793
chr6:161455291|161471011	MAP3K4,	92	27	1329.12	626.014	-1.086	Down	0.00031147	0.0122236
chr11:73418465|73429935	RAB6A,	50	15	722.345	347.786	-1.054	Down	0.0103299	0.122739
chr1:27269151|27269556	NUDC,	113	34	1632.5	788.314	-1.05	Down	9.65e-05	0.00493567
chr8:131164982|131193126	ASAP1,	106	32	1531.37	741.943	-1.045	Down	0.000170197	0.00725102
chr19:3660964|3661999	PIP5K1C,	33	10	476.748	231.857	-1.04	Down	0.042112	0.264648
chr3:171969050|171979873	snoU13,Y_RNA,SNORA25,U8,SNORA72,FNDC3B,	49	15	707.898	347.786	-1.025	Down	0.0131351	0.152995
chr5:122881111|122911657	CSNK1G3,	49	15	707.898	347.786	-1.025	Down	0.0131351	0.152806
chr8:52773405|52773806	PCMTD1,	65	20	939.049	463.714	-1.018	Down	0.0042569	0.0736047
chr3:11399892|11421526	ATG7,	42	13	606.77	301.414	-1.009	Down	0.0240336	0.196635
chr12:120592774|120593523	GCN1L1,	142	44	2051.46	1020.17	-1.008	Down	2.27e-05	0.00146808
chr16:47531310|47581459	PHKB,	35	11	505.642	255.043	-0.987	Down	0.0444354	0.214423
chr17:7849046|7849304	CNTROB,	38	12	548.982	278.229	-0.98	Down	0.036753	0.262545
chr8:42914235|42919358	FNTA,RP11-598P20.5,	38	12	548.982	278.229	-0.98	Down	0.036753	0.262347
chr15:76566753|76588078	ETFA,	38	12	548.982	278.229	-0.98	Down	0.036753	0.262149
chr2:206992521|206994966	NDUFS1,	40	13	577.876	301.414	-0.939	Down	0.0384014	0.272878
chr11:13435077|13443385	BTBD10,	52	17	751.239	394.157	-0.931	Down	0.0182107	0.157007
chr3:63898264|63898901	ATXN7,	52	17	751.239	394.157	-0.931	Down	0.0182107	0.156864
chr1:243708812|243736350	AKT3,	70	23	1011.28	533.272	-0.923	Down	0.00614058	0.0945889
chr8:131164982|131181313	ASAP1,	140	46	2022.57	1066.54	-0.923	Down	9.12e-05	0.00468556
chr5:64747302|64769779	ADAMTS6,	72	24	1040.18	556.457	-0.902	Down	0.00637056	0.097972
chr14:103470265|103478525	CDC42BPB,	57	19	823.473	440.529	-0.902	Down	0.0157282	0.18097
chr1:66378928|66384518	PDE4B,	109	37	1574.71	857.872	-0.876	Down	0.000981722	0.0248265
chr9:4286038|4286523	GLIS3,	82	28	1184.65	649.2	-0.868	Down	0.00475542	0.0816275
chr11:62303417|62304039	AHNAK,	46	16	664.557	370.971	-0.841	Down	0.0421822	0.264913
chr19:47919909|47920607	MEIS3,	155	54	2239.27	1252.03	-0.839	Down	0.000143613	0.00634716
chr3:50145503|50145737	RBM5,	63	22	910.155	510.086	-0.835	Down	0.0171449	0.148359
chr8:141856359|141900868	PTK2,	50	18	722.345	417.343	-0.791	Down	0.0438882	0.211999
chr4:83799883|83803093	SEC31A,	50	18	722.345	417.343	-0.791	Down	0.0438882	0.211891
chr21:16386665|16415895	NRIP1,	109	40	1574.71	927.429	-0.764	Down	0.00337816	0.0627714
chr19:17212470|17213367	MYO9B,	108	40	1560.27	927.429	-0.75	Down	0.00406332	0.0705154
chr19:16192723|16197350	TPM4,	59	22	852.367	510.086	-0.741	Down	0.0379148	0.269826
chr16:80718435|80719026	CDYL2,	75	28	1083.52	649.2	-0.739	Down	0.0188653	0.159168
chr1:32381496|32385259	PTP4A2,	80	32	1155.75	741.943	-0.639	Down	0.0325606	0.235083
